# Supplementary material for: Designing Novel Compounds for the Treatment and Management of RET-Positive Non-Small Cell Lung Cancer—Fragment Based Drug Design Strategy
Source: Molecules. 2022 Feb 28;27(5):1590. doi: 10.3390/molecules27051590 (PMC8911629; doi:10.3390/molecules27051590)
Supplement: Supplementary file 1 [file molecules-27-01590-s001.zip]

Archive with 1 entries (1 files):
- molecules-1596419-supplementary.pdf
